# Supplementary material for: Nanog, in Cooperation with AP1, Increases the Expression of E6/E7 Oncogenes from HPV Types 16/18
Source: Viruses. 2021 Jul 28;13(8):1482. doi: 10.3390/v13081482 (PMC8402821; doi:10.3390/v13081482)
Supplement: Supplementary file 1 [file viruses-13-01482-s001.zip]

Archive with 1 entries (1 files):
- viruses-1242541-supplementary.pdf
